# Supplementary material for: Construction of a robust sepsis prognostic classifier based on E3 ubiquitin ligase-related genes
Source: Front Mol Biosci. 2026 Feb 17;13:1726356. doi: 10.3389/fmolb.2026.1726356 (PMC12953455; doi:10.3389/fmolb.2026.1726356)
Supplement: Supplementary file 1 [file Table2.xlsx]

## Sheet: Sheet1
Gene	HR	HR.95L	HR.95H	pvalue
TRAF5	0.752531	0.605679	0.934988	0.0102625
MYCBP2	0.730766	0.603048	0.885535	0.00137297
DCAF16	0.77126	0.627816	0.947478	0.0133671
CIAO1	0.786496	0.651313	0.949737	0.0125637
FBXO30	1.23002	1.00174	1.51033	0.0480907
RNF125	0.742858	0.595265	0.927047	0.00853201
RBX1	1.32276	1.08268	1.61607	0.00619323
NOSIP	0.722005	0.586847	0.88829	0.00206916
FYCO1	0.795872	0.659066	0.961075	0.0176668
FBXO32	0.783276	0.627694	0.977421	0.03061
FBXW2	1.24868	1.02882	1.51553	0.0246103
RNF20	0.684701	0.57536	0.814821	1.98204e-05
KCMF1	1.25963	1.04465	1.51885	0.0156268
PAFAH1B1	0.742819	0.619327	0.890935	0.00135132
RNF10	1.34528	1.10683	1.6351	0.00288586
EML3	0.77555	0.637166	0.943988	0.0112517
KCTD6	0.727051	0.602817	0.876887	0.000855678
TCEB3	0.808088	0.660338	0.988897	0.0386085
PHF21A	0.820735	0.677985	0.993541	0.0427209
NSMCE2	1.32094	1.09235	1.59736	0.00409019
DCUN1D1	1.28693	1.07315	1.54328	0.0064942
SNRNP40	1.22607	1.00307	1.49864	0.0466045
TRIP12	1.37243	1.14688	1.64234	0.000548207
SPOP	0.782388	0.640765	0.955313	0.0160107
RNF34	0.819925	0.677091	0.992891	0.0420502
SCAP	0.803787	0.659993	0.97891	0.0298613
ING3	0.706281	0.586927	0.849906	0.000231532
ZBTB44	1.30155	1.08489	1.56148	0.00455311
FBXL5	0.820807	0.686542	0.981331	0.0302537
DCAF7	0.770295	0.629267	0.94293	0.0114221
SIAH2	1.39651	1.1361	1.71662	0.00151514
TRIM56	0.723483	0.590122	0.886981	0.00184781
SEC31B	0.769942	0.623074	0.95143	0.0154765
RBBP6	0.733045	0.603949	0.889736	0.00167795
POC1B	1.2795	1.07057	1.5292	0.00673523
BRAP	0.817123	0.671814	0.993862	0.0432185
RNF11	1.23767	1.0118	1.51396	0.0380747
