# Supplementary material for: Construction of a robust sepsis prognostic classifier based on E3 ubiquitin ligase-related genes
Source: Front Mol Biosci. 2026 Feb 17;13:1726356. doi: 10.3389/fmolb.2026.1726356 (PMC12953455; doi:10.3389/fmolb.2026.1726356)
Supplement: Supplementary file 2 [file Table3.xlsx]

## Sheet: Sheet1
Gene	HR	HR.95L	HR.95H	pvalue
YOD1	1.28085	1.05222	1.55917	0.013613
CIAO1	0.786496	0.651313	0.949737	0.0125637
DCUN1D1	1.28693	1.07315	1.54328	0.0064942
ZBTB44	1.30155	1.08489	1.56148	0.00455311
RNF11	1.23767	1.0118	1.51396	0.0380747
ZNF573	0.80371	0.65331	0.988734	0.0387208
BTG1	0.805699	0.664803	0.976456	0.0276018
NUDT4	1.30532	1.06733	1.59638	0.00947498
BPGM	1.23142	1.01659	1.49163	0.0333193
CISD2	1.23879	1.02776	1.49315	0.0246164
CA1	1.44302	1.16599	1.78586	0.000746229
CHPT1	1.27033	1.04836	1.53929	0.0146064
ISCA1	1.25305	1.0356	1.51616	0.0203563
U2AF2	0.780183	0.642937	0.946726	0.0119187
DCAF6	1.34094	1.11898	1.60692	0.00148466
NSUN3	1.23882	1.03386	1.48442	0.0202986
MAN1A1	1.41303	1.16047	1.72055	0.000578891
MYCBP2	0.730766	0.603048	0.885535	0.00137297
ZNF317	0.721645	0.608113	0.856373	0.000187483
RNF10	1.34528	1.10683	1.6351	0.00288586
TMEM138	0.752006	0.615855	0.918257	0.00516125
SIAH2	1.39651	1.1361	1.71662	0.00151514
TRIP12	1.37243	1.14688	1.64234	0.000548207
MBOAT2	1.41951	1.1333	1.77802	0.00229535
RBX1	1.32276	1.08268	1.61607	0.00619323
ZDHHC3	1.35613	1.11748	1.64573	0.00203722
SESN3	1.26886	1.03562	1.55462	0.0215771
AKNA	0.722951	0.613632	0.851744	0.00010516
BTN3A3	0.699082	0.566822	0.862203	0.000821149
CTNNAL1	1.29712	1.08445	1.55151	0.0044095
ITGB7	0.726369	0.587919	0.897424	0.00304617
SEC62	1.27663	1.04815	1.55492	0.0152094
MGA	0.786964	0.644463	0.960975	0.018747
POC1B	1.2795	1.07057	1.5292	0.00673523
PDCD10	1.32166	1.07589	1.62357	0.00788969
NFATC3	0.831563	0.692635	0.998357	0.0479747
ABCC13	1.28319	1.06421	1.54722	0.00900689
P2RY8	0.830108	0.689115	0.999948	0.0499358
RUFY3	0.779647	0.63893	0.951354	0.0142455
ARHGEF18	0.749428	0.61906	0.907252	0.00309431
GABARAPL2	1.21748	1.00915	1.46881	0.0398654
TMEM56	1.32565	1.09801	1.60049	0.00336158
TCP11L2	1.42622	1.21772	1.67043	1.06959e-05
LCK	0.687316	0.550893	0.857523	0.000895106
ZNF689	0.764109	0.625266	0.933782	0.0085488
RNF14	1.27845	1.07282	1.52348	0.00603886
EIF1B	1.21291	1.00551	1.46309	0.0436501
BOLA1	0.748872	0.597035	0.939324	0.0123706
SLC14A1	1.33402	1.11186	1.60055	0.00192915
ZRANB1	1.32534	1.10388	1.59124	0.00253336
C6orf136	0.790848	0.656149	0.9532	0.0137745
WDR73	0.744071	0.62091	0.891662	0.0013648
EHMT1	0.807817	0.668323	0.976426	0.0273407
RBM25	0.711821	0.585502	0.865392	0.000648622
TAF15	0.824257	0.687692	0.987942	0.0365077
FBXO9	1.41174	1.17531	1.69574	0.000226753
IKBKB	0.729191	0.614783	0.864891	0.000286841
PANK4	0.802406	0.665136	0.968005	0.0214678
PPP1CB	1.39966	1.13009	1.73352	0.00206707
CD81	0.815211	0.670271	0.991493	0.0408059
JAK1	0.730984	0.604013	0.884646	0.00128614
CDKN2C	1.33945	1.11988	1.60205	0.00137658
ASTE1	0.696487	0.578127	0.839078	0.000141091
TGM2	1.3599	1.13467	1.62985	0.000876362
UBQLN1	1.28982	1.06614	1.56043	0.00881672
GLRX5	1.26179	1.025	1.55328	0.0283212
USP32	1.28513	1.05895	1.55961	0.0110871
BIN1	0.768199	0.633723	0.93121	0.0072344
CA2	1.37945	1.14325	1.66445	0.000787647
ZNF275	0.789211	0.644741	0.966053	0.0217471
HPS1	1.31905	1.09882	1.58342	0.00296787
HLA-DRB1	0.725432	0.600092	0.876951	0.000910849
SCRIB	0.734835	0.607766	0.88847	0.00146891
GADD45A	1.27091	1.0315	1.56588	0.0243737
UBAP1	1.25518	1.03619	1.52045	0.0201568
GYPB	1.33554	1.09848	1.62375	0.00370691
LTB	0.655831	0.540151	0.796285	2.03741e-05
PRPF8	0.740267	0.606312	0.903819	0.00314822
CHMP7	0.741389	0.604605	0.909119	0.00403265
FURIN	1.27161	1.05503	1.53266	0.0116615
TNFRSF25	0.789693	0.637758	0.977823	0.0303364
MPHOSPH8	0.693671	0.57308	0.839637	0.000174167
SRRD	1.24808	1.03442	1.50588	0.020714
KANK2	1.33177	1.11688	1.58799	0.00141665
KCMF1	1.25963	1.04465	1.51885	0.0156268
HLA-DMA	0.766499	0.629695	0.933026	0.00802398
MKRN1	1.2588	1.03035	1.5379	0.0242828
FYCO1	0.795872	0.659066	0.961075	0.0176668
TMEM203	0.770952	0.643128	0.924181	0.00491666
DHX33	0.798625	0.656742	0.97116	0.0242468
EIF3G	0.794643	0.658359	0.959138	0.0166393
CRTAP	0.771841	0.627968	0.948677	0.0138725
LPXN	0.770029	0.638528	0.928613	0.00623533
AMFR	1.21517	1.01004	1.46196	0.0388371
