# Supplementary material for: Construction of a robust sepsis prognostic classifier based on E3 ubiquitin ligase-related genes
Source: Front Mol Biosci. 2026 Feb 17;13:1726356. doi: 10.3389/fmolb.2026.1726356 (PMC12953455; doi:10.3389/fmolb.2026.1726356)
Supplement: Supplementary file 8 [file Table1.xlsx]

## Sheet: Sheet1
gGene	Primer
β-Actin-F	CCTCACTgTCCACCTTCC
β-Actin-R	gggTgTAAAACgCAgCTC
TCP11L2-F	gTgCTCCCgTgCgAgATAAT
TCP11L2-R	ATgTCCATTTgCATgAggTCC
LTB-F	gACgAAggAACAggCgTTTCT
LTB-R	gTAgCCgACgAgACAgTAgAg
